# Supplementary material for: Sex-Specific Associations between Serum IL-16 Levels and Sarcopenia in Older Adults
Source: Nutrients. 2023 Aug 10;15(16):3529. doi: 10.3390/nu15163529 (PMC10459512; doi:10.3390/nu15163529)
Supplement: Supplementary file 1 [file nutrients-15-03529-s001.zip]

Archive with 1 entries (1 files):
- nutrients-2528460-supplementary.pdf
